# Supplementary material for: Community assembly of coral reef fishes along the Melanesian biodiversity gradient
Source: PLoS One. 2017 Oct 25;12(10):e0186123. doi: 10.1371/journal.pone.0186123 (PMC5656311; doi:10.1371/journal.pone.0186123)
Supplement: S3 Table — (XLSX) [file pone.0186123.s004.xlsx]

## Sheet: Sheet1
Family	Genus	Species epithet	PNG	SI	NewCal	Vanuatu	Fiji	Tonga	Samoa	Schooling	Max Size (cm)	Larval Duration
Balistidae	Abalistes	filamentosus	0	0	1	0	0	0	0	No	32
Balistidae	Abalistes	stellatus	1	0	1	0	1	1	0	No	60
Labridae	Oxycheilinus	digramma	1	1	1	1	1	1	1	No	40	26.1
Chaetodontidae	Chaetodon	ephippium	1	1	1	1	1	1	1	No	30	38.5
Balistidae	Balistoides	viridescens	1	0	1	1	1	1	1	No	75
Balistidae	Canthidermis	maculata	1	1	0	0	1	1	1	No	50
Balistidae	Melichthys	vidua	1	1	1	0	1	1	1	No	40
Balistidae	Odonus	niger	1	1	1	0	1	1	1	No	50
Balistidae	Pseudobalistes	fuscus	1	1	0	0	1	1	1	No	60
Balistidae	Pseudobalistes	flavimarginatus	1	0	1	0	1	1	1	No	55
Labridae	Scarus	ghobban	1	1	1	0	1	1	1	Yes	90	29.7
Balistidae	Rhinecanthus	lunula	0	0	0	0	1	1	0	No	28
Labridae	Choerodon	graphicus	0	0	1	0	0	0	0	No	51.5	27
Balistidae	Rhinecanthus	verrucosus	1	1	0	1	1	0	0	No	23
Balistidae	Sufflamen	bursa	1	1	1	1	1	1	1	No	25
Balistidae	Sufflamen	chrysopterum	1	1	1	1	1	1	1	No	30
Balistidae	Sufflamen	fraenatum	1	0	1	0	1	1	1	No	38
Balistidae	Xanthichthys	auromarginatus	0	0	1	0	1	1	0	No	30
Chaetodontidae	Chaetodon	ornatissimus	1	1	1	1	1	1	1	No	20	62.5
Pomacentridae	Chromis	amboinensis	1	1	1	1	1	1	1	Yes	10	22.1
Chaetodontidae	Chaetodon	bennetti	1	1	1	1	1	1	1	No	20
Pomacentridae	Pomacentrus	burroughi	1	1	1	1	1	0	0	Yes	8.5	16.8
Labridae	Iniistius	pavo	1	0	1	0	0	1	1	No	42	60.16
Pomacentridae	Plectroglyphidodon	imparipennis	1	1	1	1	1	1	1	No	6	17.5
Chaetodontidae	Chaetodon	guentheri	1	0	1	0	0	1	0	No	18
Pomacentridae	Chrysiptera	hemicyanea	1	0	0	0	0	0	0	Yes	7	19.3
Balistidae	Balistapus	undulatus	1	0	1	1	1	1	1	No	30	51.3
Pomacentridae	Pomachromis	richardsoni	1	1	1	1	1	1	1	Yes	6	21.7
Chaetodontidae	Chaetodon	lunulatus	1	1	1	1	1	1	1	No	20
Chaetodontidae	Chaetodon	melannotus	1	1	1	1	1	1	1	No	18
Chaetodontidae	Chaetodon	mertensii	1	1	1	1	1	1	1	No	12
Chaetodontidae	Chaetodon	meyeri	1	1	0	0	0	1	0	No	20
Chaetodontidae	Chaetodon	ocellicaudus	1	1	0	0	0	0	0	No	15
Chaetodontidae	Chaetodon	octofasciatus	1	1	0	0	0	0	0	No	12
Labridae	Thalassoma	trilobatum	1	1	1	1	1	1	1	Yes	30	78.3
Chaetodontidae	Chaetodon	pelewensis	1	1	1	1	1	1	1	No	12
Labridae	Thalassoma	hardwicke	1	1	1	1	1	1	1	Yes	20	47
Chaetodontidae	Chaetodon	punctatofasciatus	1	1	0	1	0	0	0	No	12
Chaetodontidae	Chaetodon	quadrimaculatus	0	1	0	0	0	1	1	No	16
Chaetodontidae	Chaetodon	rafflesi	1	1	1	1	1	1	1	No	18
Chaetodontidae	Chaetodon	reticulatus	1	1	1	0	1	1	1	No	18
Chaetodontidae	Chaetodon	semeion	1	1	1	1	1	1	1	No	26
Pomacentridae	Neopomacentrus	azysron	1	1	1	0	0	0	0	Yes	7.5	20
Pomacentridae	Pomacentrus	grammorhynchus	0	1	0	1	0	0	0	Yes	9	14.8
Chaetodontidae	Chaetodon	ulietensis	1	1	1	1	1	1	1	No	15
Pomacentridae	Pomacentrus	moluccensis	1	0	1	0	0	0	0	Yes	9	19.6
Pomacentridae	Plectroglyphidodon	lacrymatus	1	1	1	1	0	0	1	No	10	20.4
Labridae	Thalassoma	quinquevittatum	1	1	1	1	1	0	0	Yes	17	56.4
Chaetodontidae	Coradion	altivelis	1	1	1	1	0	0	0	No	18
Chaetodontidae	Coradion	chrysozonus	1	1	0	0	0	1	0	No	15
Pomacentridae	Pomacentrus	pavo	1	1	1	1	1	1	1	Yes	8.5	22.4
Chaetodontidae	Forcipiger	longirostris	1	1	1	1	1	1	1	No	22
Chaetodontidae	Hemitaurichthys	polylepis	1	1	1	1	1	1	1	No	18
Pomacentridae	Pomacentrus	brachialis	0	0	0	0	1	1	0	Yes	8	18
Pomacentridae	Pomacentrus	bankanensis	0	1	0	0	0	0	0	Yes	9	18.8
Pomacentridae	Pomacentrus	chrysurus	1	0	0	1	0	0	0	Yes	9	19.5
Monacanthidae	Paraluteres	prionurus	1	1	1	0	1	1	0	No	11	28
Chaetodontidae	Heniochus	monoceros	1	1	1	1	1	1	1	No	24
Chaetodontidae	Heniochus	singularius	1	1	1	1	1	1	1	No	30
Chaetodontidae	Heniochus	varius	1	1	1	1	1	1	1	No	19
Chaetodontidae	Parachaetodon	ocellatus	1	1	1	1	1	0	0	No	18
Labridae	Thalassoma	lunare	1	1	1	1	1	1	1	Yes	45	46.8
Labridae	Anampses	femininus	0	0	1	0	0	0	0	No	24
Labridae	Anampses	geographicus	1	0	1	0	1	1	0	No	31
Labridae	Anampses	melanurus	1	1	0	1	0	1	1	No	12
Labridae	Anampses	meleagrides	1	1	0	1	1	1	1	No	22
Labridae	Anampses	neoguinaicus	1	1	1	1	1	1	0	No	20
Balistidae	Rhinecanthus	aculeatus	1	0	1	1	1	1	1	No	30	48
Labridae	Bodianus	anthioides	1	0	0	0	0	1	1	No	24
Balistidae	Rhinecanthus	rectangulus	1	1	1	1	1	1	1	No	30	42.5
Chaetodontidae	Chaetodon	auriga	1	1	1	1	1	1	1	No	23	45
Labridae	Bodianus	dictynna	1	1	1	1	1	1	1	No	14
Labridae	Bodianus	flavifrons	0	0	1	0	0	0	0	No	42
Labridae	Bodianus	loxozonus	1	1	1	0	0	1	1	No	47
Chaetodontidae	Chaetodon	baronessa	1	1	1	1	1	1	0	No	16	35
Chaetodontidae	Chaetodon	citrinellus	1	1	1	1	1	1	1	No	13	50.5
Chaetodontidae	Chaetodon	flavirostris	0	0	1	1	1	1	1	No	20	47.27
Labridae	Calotomus	carolinus	1	1	1	1	0	1	1	Yes	54
Labridae	Calotomus	spinidens	1	1	1	1	1	1	1	Yes	30
Labridae	Cetoscarus	bicolor	1	1	1	0	1	1	1	Yes	90
Chaetodontidae	Chaetodon	kleinii	1	1	1	1	1	1	1	No	15	56
Chaetodontidae	Chaetodon	lineolatus	1	1	1	0	0	1	1	No	30	54
Labridae	Cheilinus	oxyceohalus	1	1	1	1	1	1	1	No	17
Chaetodontidae	Chaetodon	plebeius	1	0	1	1	1	1	0	No	15	39
Chaetodontidae	Chaetodon	speculum	1	0	1	1	1	1	0	No	18	26
Labridae	Cheillo	inermis	1	1	0	0	1	1	1	No	50
Labridae	Chlorurus	japanensis╛	1	1	0	0	0	0	0	Yes	49
Labridae	Chlorurus	bleekeri	1	1	0	0	0	1	1	Yes	50
Labridae	Chlorurus	frontalis	0	0	1	0	1	0	0	Yes	70
Labridae	Chlorurus	gibbus	1	1	0	1	0	1	1	No	30
Labridae	Chlorurus	microrhinos	0	1	1	0	1	1	1	Yes	70
Chaetodontidae	Chaetodon	trifascialis	1	1	1	1	1	1	1	No	18	32
Chaetodontidae	Chaetodon	unimaculatus	1	1	1	1	1	1	1	No	20	35
Labridae	Choerodon	cephaloites	1	0	1	0	0	0	0	No	38
Chaetodontidae	Chaetodon	vagabundus	1	1	1	1	1	1	1	No	23	38
Labridae	Choerodon	gomoni	0	0	1	0	0	0	0	No	10
Chaetodontidae	Chelmon	rostratus	1	1	0	0	0	0	0	No	20	27
Labridae	Choerodon	jordani	1	0	1	0	1	1	1	No	17
Labridae	Choerodon	margaritiferus	0	0	1	0	0	0	0	No	11
Labridae	Choerodon	zosterophorus	1	0	0	0	0	0	0	No	25
Labridae	Cirrhilabrus	bathyphilus	0	0	1	0	0	0	0	Yes	7
Labridae	Cirrhilabrus	beauperryi	1	1	0	0	0	0	0	Yes	8
Labridae	Cirrhilabrus	cenderwasih	1	0	0	0	0	0	0	Yes	6
Labridae	Cirrhilabrus	condei	1	1	0	0	0	0	0	No	8
Chaetodontidae	Forcipiger	flavissimus	1	1	1	1	1	1	1	No	22	69.5
Labridae	Cirrhilabrus	exquisitus	1	1	1	0	1	0	0	Yes	12
Labridae	Cirrhilabrus	laboutei	0	0	1	1	0	0	0	Yes	12
Labridae	Cirrhilabrus	lineatus	0	0	1	0	0	0	0	No	12
Labridae	Cirrhilabrus	marjorie	0	0	0	0	1	0	0	No	5
Labridae	Cirrhilabrus	nahackyi	0	0	0	0	1	1	0	No	6
Labridae	Cirrhilabrus	punctatus	0	1	1	1	1	1	1	Yes	8
Labridae	Cirrhilabrus	pylei	1	1	1	0	0	0	0	Yes	9
Labridae	Cirrhilabrus	rhomboidalis	0	0	0	0	1	0	0	No	8
Labridae	Cirrhilabrus	rubrimarginatus	0	0	0	0	1	1	1	Yes	12
Chaetodontidae	Heniochus	acuminatus	1	1	1	1	1	1	1	No	25	40.83
Chaetodontidae	Heniochus	chrysostomus	1	1	1	1	1	1	1	No	18	32.7
Labridae	Cirrhilabrus	walindi	1	1	0	0	0	0	0	No	7
Chaetodontidae	Heniochus	diphreutes	1	0	0	0	1	0	0	No	21	32
Chaetodontidae	Heniochus	diphreutes	1	0	0	0	1	0	0	No	21	32
Labridae	Coris	dorsomacula	1	1	1	1	1	1	0	No	38
Labridae	Anampses	caeruleopunctatus	1	1	1	1	0	1	1	No	42	25
Labridae	Anampses	twistii	1	1	1	1	1	1	1	No	18	28.8
Labridae	Cymolutes	praetextatus	1	1	1	0	1	1	1	No	20
Labridae	Bodianus	axillaris	1	1	1	1	1	1	1	No	20	23.5
Labridae	Bodianus	bilunulatus	1	1	1	0	1	0	0	No	55	66.8
Labridae	Bodianus	mesothorax	1	1	1	1	1	1	1	No	25	30.3
Labridae	Bodianus	perditio	0	0	1	1	0	1	0	No	80	59.6
Labridae	Halichoeres	binotopsis	1	1	0	1	0	0	0	Yes	8
Labridae	Bolbometopon	muricatum	1	1	1	0	1	1	1	Yes	130	31
Labridae	Halichoeres	chlorocephalus	1	0	0	0	0	0	0	Yes	7
Labridae	Cheilinus	chlororus	1	1	1	1	1	1	1	No	45	27.1
Labridae	Cheilinus	fasciatus	1	1	1	1	1	1	1	No	40	25.7
Labridae	Halichoeres	hartzfeldii	1	1	0	0	0	0	1	Yes	18
Labridae	Cheilinus	trilobatus	1	1	1	1	1	1	1	No	45	29.6
Labridae	Halichoeres	kallochroma	1	1	1	1	0	0	0	No	12
Labridae	Halichoeres	leucurus	1	1	0	0	0	0	0	No	13
Labridae	Cheilinus	undulatus	1	1	1	1	1	1	1	No	229	34.3
Labridae	Chlorurus	sordidus	1	1	1	1	1	1	1	Yes	40	30
Labridae	Choerodon	anchorago	1	1	0	1	0	0	0	Yes	50	19.3
Labridae	Halichoeres	miniatus	1	1	1	1	1	0	0	Yes	14
Labridae	Choerodon	fasciatus	1	0	1	1	0	0	0	No	30	20
Labridae	Halichoeres	nigrescens	1	1	0	0	0	0	0	Yes	14
Labridae	Cirrhilabrus	cyanopleura	1	1	0	0	0	0	0	Yes	15	21.1
Labridae	Halichoeres	papilionaceus	1	1	0	0	0	0	0	Yes	12
Labridae	Cirrhilabrus	scottorum	0	0	0	0	1	1	1	Yes	13	27
Labridae	Halichoeres	purpurescens	1	0	0	0	0	0	0	No	13
Labridae	Coris	aygula	1	0	1	1	1	1	1	No	120	52
Labridae	Halichoeres	solorensis	1	1	0	0	0	0	0	Yes	18
Labridae	Halichoeres	timorensis	1	1	0	0	0	0	0	Yes	12
Labridae	Coris	batuensis	1	0	1	1	1	1	0	Yes	17	27.55
Labridae	Halichoeres	zeylonicus	0	1	1	0	0	0	1	Yes	20
Labridae	Coris	gaimard	1	1	1	1	1	1	1	No	40	43
Labridae	Coris	picta	0	0	1	0	0	0	0	No	25	46.2
Labridae	Hipposcarus	longiceps	1	0	1	0	0	1	1	Yes	60
Labridae	Hologymnosus	annulatus	1	0	1	0	1	1	0	No	40
Labridae	Hologymnosus	doliatus	1	1	1	0	1	1	1	Yes	50
Labridae	Hologymnosus	longipes	0	0	1	1	0	0	0	No	40
Labridae	Iniistius	celebicus	0	0	0	0	0	0	1	No	16
Labridae	Diproctacanthus	xanthurus	1	1	1	1	0	0	0	No	10	17.3
Labridae	Epibulus	insidiator	1	1	1	1	1	1	1	No	54	30.4
Labridae	Gomphosus	varius	1	1	1	1	1	1	1	No	30	65.3
Labridae	Halichoeres	argus	1	1	1	1	1	1	0	Yes	12	25
Labridae	Halichoeres	biocellatus	1	1	1	1	1	1	1	Yes	12	24.8
Labridae	Labropsis	alleni	1	0	1	1	0	1	0	No	10
Labridae	Labropsis	australis	1	1	1	1	0	1	1	No	10
Labridae	Halichoeres	chloropterus	1	1	0	0	0	0	0	No	19	21.1
Labridae	Leptojulis	polylepis	1	1	0	0	1	0	0	Yes	13
Labridae	Leptojulis	cyanopleura	1	1	0	0	0	0	0	Yes	10
Labridae	Leptoscarus	vaigiensis	1	1	1	1	1	1	1	Yes	35
Labridae	Macropharyngodon	kuiteri	0	1	1	0	0	1	0	No	10
Labridae	Halichoeres	chrysus	1	1	1	1	0	1	0	No	12	26.1
Labridae	Halichoeres	hortulanus	1	1	1	1	1	1	1	No	27	32.5
Labridae	Halichoeres	marginatus	1	1	1	1	1	1	1	Yes	18	22.2
Labridae	Novaculichthys	macrolepidotus	1	1	1	1	1	1	1	No	30
Labridae	Halichoeres	melanurus	1	1	1	1	1	1	1	Yes	12	22.1
Labridae	Oxycheilinus	celebicus	1	1	1	0	0	0	0	No	24
Labridae	Halichoeres	nebulosus	1	1	1	1	1	0	0	Yes	12	23.9
Labridae	Oxycheilinus	nigromarginatus	0	0	1	0	1	1	0	No	11
Labridae	Oxycheilinus	orientalis	1	1	1	1	0	0	1	Yes	20
Labridae	Halichoeres	ornatissimus	1	1	1	0	1	1	1	No	18	39.5
Labridae	Paracheilinus	carpenteri	0	1	0	0	0	1	0	Yes	8
Labridae	Paracheilinus	filamentosus	1	1	0	0	0	0	0	Yes	15
Labridae	Paracheilinus	rubricaudalis	0	0	0	1	1	0	0	Yes	5
Labridae	Pseudocheilinus	ataenia	1	1	0	0	0	0	0	No	6
Labridae	Halichoeres	prosopeion	1	1	1	0	1	1	1	No	13	21.2
Labridae	Halichoeres	scapularis	1	1	0	1	1	0	0	Yes	20	24.4
Labridae	Pseudocheilinus	ocellatus	1	1	1	1	1	1	1	No	10
Labridae	Halichoeres	trimaculatus	1	1	1	1	1	0	1	Yes	27	26.8
Labridae	Hemigymnus	fasciatus	1	1	1	1	1	1	1	Yes	30	25.8
Labridae	Pseudocoris	yamashiroi	1	0	1	1	1	1	1	Yes	16
Labridae	Pseudodax	moluccans	0	0	1	0	1	1	1	No	40
Labridae	Hemigymnus	melapterus	1	1	1	1	1	1	1	No	37	23.9
Labridae	Labroides	bicolor	1	1	1	1	1	1	1	No	15	24.5
Labridae	Pteragogus	enneacanthus	1	1	0	1	0	1	0	No	15
Labridae	Labroides	dimidatus	1	1	1	1	1	1	1	Yes	14	26
Labridae	Labroides	pectoralis	1	1	1	1	1	1	1	No	11	26.8
Labridae	Scarus	altipinnis	1	1	1	1	0	1	1	Yes	60
Labridae	Scarus	chameleon	1	0	1	0	1	1	0	Yes	31
Labridae	Scarus	dimidiatus	1	1	1	0	1	1	1	Yes	40
Labridae	Scarus	dubius	0	1	1	0	0	0	0	Yes	39
Labridae	Scarus	falcipinnis	1	0	0	0	1	0	0	Yes	60
Labridae	Scarus	flavipectoralis	1	1	1	1	0	1	0	Yes	40
Labridae	Scarus	forsteni	1	1	1	1	0	1	1	No	55
Labridae	Labropsis	xanthonota	1	1	1	1	0	1	1	Yes	13	30.5
Labridae	Macropharyngodon	meleagris	1	1	1	1	1	1	1	No	15	25
Labridae	Scarus	globiceps	1	1	1	1	1	1	1	Yes	45
Labridae	Scarus	longipinnis	0	0	1	0	0	1	0	Yes	40
Labridae	Scarus	niger	1	1	1	1	1	1	1	Yes	40
Labridae	Scarus	oviceps	1	1	1	0	1	1	1	Yes	35
Labridae	Scarus	prasiognathos	1	1	1	0	1	0	0	Yes	70
Labridae	Scarus	psittacus	1	1	1	1	1	1	1	Yes	30
Labridae	Scarus	quoyi	1	0	1	1	0	0	0	Yes	40
Labridae	Macropharyngodon	negrosensis	1	1	1	1	1	1	1	Yes	12	25
Labridae	Scarus	rubroviolaceus	1	1	1	0	1	1	1	Yes	70
Labridae	Scarus	scaber	1	1	0	1	0	0	0	Yes	37
Labridae	Scarus	schlegeli	1	0	1	1	1	1	1	No	40
Labridae	Scarus	spinus	1	1	1	0	1	1	1	Yes	30
Labridae	Scarus	tricolor	1	1	1	0	0	1	1	Yes	26
Labridae	Scarus	xanopleura	0	1	0	0	0	0	1	No	54
Labridae	Oxycheilinus	bimaculatus	1	1	1	0	1	0	0	No	15	50.5
Labridae	Stethojulis	interrupta	1	1	1	0	1	0	1	Yes	13
Labridae	Oxycheilinus	unifasciatus	1	1	1	0	1	1	1	No	40	36.2
Labridae	Pseudocheilinus	evanidus	1	1	1	0	1	1	1	No	9	44.5
Labridae	Stethojulis	trilineata	1	1	0	1	1	0	1	Yes	15
Labridae	Suezichthys	gracillis	0	0	1	0	0	0	0	No	16
Labridae	Pseudocheilinus	hexataenia	1	1	1	1	1	1	1	Yes	10	35
Labridae	Pseudocheilinus	octotaenia	1	1	1	1	1	1	1	No	14	41.6
Labridae	Pteragogus	flagellifer	1	0	0	1	0	0	0	No	20	23
Labridae	Pteragogus	guttatus	1	1	0	0	0	0	0	No	9	20.5
Labridae	Scarus	frenatus	1	1	1	0	0	1	1	No	47	30
Labridae	Scarus	rivulatus	1	0	1	0	0	1	1	Yes	40	37
Labridae	Stethojulis	bandanensis	1	1	1	1	1	0	1	Yes	15	26.4
Labridae	Stethojulis	strigiventer	1	1	1	1	1	1	1	Yes	15	23.4
Labridae	Thalassoma	lutescens	1	1	1	1	1	1	1	Yes	17
Labridae	Thalassoma	nigrofasciatum	1	1	1	1	1	1	1	Yes	30
Labridae	Wetmorella	albofasciata	1	1	1	1	1	1	1	No	6
Labridae	Wetmorella	nigropinnata	1	1	1	1	1	1	1	No	8
Labridae	Xenojulis	margaritaceus	1	0	0	0	0	0	0	No	10
Labridae	Xiphocheilus	typus	1	0	1	0	0	0	0	Yes	12
Monacanthidae	Acreichthys	tomentosus	1	1	1	0	1	1	0	No	12
Monacanthidae	Aluterus	scriptus	1	0	1	1	1	1	1	No	120
Monacanthidae	Amanses	scopus	1	0	1	0	0	1	1	No	20
Monacanthidae	Brachaluteres	taylori	1	0	1	0	0	0	0	No	5
Monacanthidae	Cantherhines	dumerilii	1	0	1	0	0	1	1	No	38
Monacanthidae	Cantherhines	pardalis	1	1	1	1	0	1	1	No	25
Monacanthidae	Oxymonacanthus	longirostris	1	0	1	1	0	1	1	No	12
Labridae	Thalassoma	amblycephalum	1	1	1	1	1	1	1	Yes	16	72.4
Labridae	Thalassoma	jansenii	1	0	1	1	1	1	1	Yes	20	63.3
Monacanthidae	Pervagor	alternans	0	0	1	0	0	1	0	No	16
Monacanthidae	Pervagor	aspricaudus	0	0	1	0	0	1	0	No	13
Monacanthidae	Pervagor	janthinosoma	1	1	1	0	1	1	1	No	13
Monacanthidae	Pervagor	melanocephalus	1	1	1	0	1	1	1	No	16
Monacanthidae	Pseudalutarius	nasicornis	1	0	1	0	0	0	0	No	19
Monacanthidae	Thamnaconus	modestoides	0	0	1	0	0	0	0	No	30
Pomacentridae	Abudefduf	bengalensis	1	1	0	0	0	0	1	Yes	16
Pomacentridae	Abudefduf	lorenzi	1	1	1	0	0	0	0	Yes	18	23
Pomacentridae	Abudefduf	septemfasciatus	1	1	1	1	1	0	1	Yes	23
Pomacentridae	Abudefduf	sexfasciatus	1	1	1	1	1	1	1	Yes	19	17.3
Pomacentridae	Abudefduf	sordidus	1	1	1	1	1	1	1	No	24	26.1
Pomacentridae	Abudefduf	vaigiensis	1	1	1	1	1	1	1	Yes	20	18.3
Pomacentridae	Acanthochromis	polyacanthus	1	1	1	1	1	0	0	Yes	17	0
Pomacentridae	Amblyglyphidodon	aureus	1	1	1	1	1	1	1	Yes	13	16
Pomacentridae	Amblyglyphidodon	curacao	1	1	0	0	0	0	0	Yes	11	13.1
Pomacentridae	Amblyglyphidodon	leucogaster	1	1	1	1	1	1	1	Yes	13	15
Pomacentridae	Amblyglyphidodon	ternatensis	0	0	1	0	1	1	1	Yes	10	20
Pomacentridae	Amblyglyphidodon	orbicularis	1	1	1	1	1	0	1	Yes	8
Pomacentridae	Amphiprion	chrysopterus	1	1	0	1	1	1	1	Yes	17	17
Pomacentridae	Amblypomacentrus	breviceps	1	1	0	1	0	0	0	Yes	8
Pomacentridae	Amphiprion	akindynos	1	1	1	0	0	1	0	Yes	9	11
Pomacentridae	Amphiprion	barberi	0	0	0	0	1	1	1	Yes	8
Pomacentridae	Amphiprion	clarkii	1	1	1	1	1	1	1	Yes	15	15.5
Pomacentridae	Amphiprion	melanopus	1	1	1	1	1	1	1	Yes	12	18.6
Pomacentridae	Amphiprion	leucokranos	1	1	0	0	0	0	0	Yes	12
Pomacentridae	Amphiprion	percula	1	1	0	1	1	0	0	Yes	11	10.8
Pomacentridae	Amphiprion	pacificus	1	0	0	0	1	1	1	Yes	4
Pomacentridae	Amphiprion	perideraion	1	1	1	1	1	1	1	Yes	10	18
Pomacentridae	Cheiloprion	labiatus	1	1	1	1	0	0	0	Yes	6	16.5
Pomacentridae	Amphiprion	polymnus	1	1	0	0	0	0	0	Yes	13
Pomacentridae	Amphiprion	sandaracinos	1	1	0	0	1	0	0	Yes	14
Pomacentridae	Chromis	atripectoralis	1	1	1	1	1	1	1	Yes	12	19
Pomacentridae	Chromis	abyssus	0	0	0	1	0	0	0	Yes	9
Pomacentridae	Chromis	acares	1	0	1	1	1	1	1	Yes	4
Pomacentridae	Chromis	agilis	1	1	1	1	1	1	1	Yes	7
Pomacentridae	Chromis	atripes	1	1	1	1	1	1	1	Yes	9	31.4
Pomacentridae	Chromis	chrysura	1	1	1	1	1	1	1	Yes	14	23.2
Pomacentridae	Chromis	analis	1	1	1	0	1	1	1	Yes	17
Pomacentridae	Chromis	delta	1	1	0	0	1	0	1	Yes	7	24
Pomacentridae	Chromis	iomelas	1	1	1	1	1	0	1	Yes	8	24.4
Pomacentridae	Chromis	brevirostris	1	1	1	1	1	1	1	Yes	6
Pomacentridae	Chromis	lepidolepis	1	1	0	1	1	1	0	Yes	9	30.6
Pomacentridae	Chromis	lineata	1	1	1	0	0	0	0	Yes	7	33.75
Pomacentridae	Chromis	margaritifer	0	0	1	0	0	1	0	Yes	9	32.2
Pomacentridae	Chromis	flavomaculata	1	1	0	0	0	0	0	Yes	16
Pomacentridae	Chromis	fumea	1	1	1	0	1	1	0	Yes	10
Pomacentridae	Chromis	retrofasciata	0	0	1	0	0	0	1	Yes	6	18.7
Pomacentridae	Chromis	vanderbilti	1	1	0	0	0	0	0	Yes	6	31
Pomacentridae	Chromis	viridis	1	1	1	1	1	1	1	Yes	10	41.57
Pomacentridae	Chromis	xanthura	1	1	1	1	1	1	1	Yes	17	28.2
Pomacentridae	Chrysiptera	brownriggii	1	1	0	0	0	0	0	Yes	8	22.13
Pomacentridae	Chrysiptera	flavipinnis	1	1	1	1	0	0	0	Yes	8	19
Pomacentridae	Chrysiptera	oxycephala	1	1	1	1	1	1	0	No	9	21.5
Pomacentridae	Chrysiptera	rex	1	1	1	1	1	1	1	Yes	7	19.3
Pomacentridae	Chrysiptera	talboti	1	0	1	1	1	1	1	Yes	6	22
Pomacentridae	Chromis	xanthochira	1	1	0	1	0	0	0	Yes	14
Pomacentridae	Chrysiptera	taupou	1	1	1	1	1	1	1	Yes	8	4
Pomacentridae	Chrysiptera	tricincta	1	1	1	1	0	0	0	No	13	19.4
Pomacentridae	Dascyllus	aruanus	1	1	1	1	1	1	1	Yes	10	20
Pomacentridae	Chrysiptera	caeruleolineata	1	1	0	0	0	0	0	Yes	6
Pomacentridae	Dascyllus	melanurus	1	1	1	1	0	1	0	Yes	8	21.2
Pomacentridae	Dascyllus	trimaculatus	1	1	1	1	1	1	1	Yes	14	26
Pomacentridae	Dischistodus	chrysopoecilus	1	1	1	1	0	0	0	Yes	15	19.5
Pomacentridae	Dischistodus	melanotus	1	1	1	1	0	0	0	Yes	16	13.7
Pomacentridae	Chrysiptera	niger	0	0	1	1	1	1	0	Yes	7
Pomacentridae	Dischistodus	perspicillatus	1	1	0	1	0	0	0	Yes	18	13.8
Pomacentridae	Chrysiptera	parasema	0	1	1	1	1	1	1	Yes	7
Pomacentridae	Dischistodus	pseudochrysopoecilus	1	1	1	1	1	0	0	Yes	18	23
Pomacentridae	Hemiglyphidodon	plagiometapon	1	1	1	1	0	0	0	Yes	18	18
Pomacentridae	Chrysiptera	sinclairi	0	0	1	0	1	1	1	Yes	5
Pomacentridae	Chrysiptera	starcki	1	1	1	1	1	1	1	Yes	7
Pomacentridae	Neoglyphidodon	melas	1	1	1	1	0	0	0	No	18	16.1
Pomacentridae	Neoglyphidodon	nigroris	1	1	0	0	0	0	0	No	13	21.7
Pomacentridae	Pomacentrus	alexanderae	1	1	1	1	1	0	0	Yes	9	23.6
Pomacentridae	Pomacentrus	coelestis	1	1	1	0	0	0	0	Yes	9	18.9
Pomacentridae	Chrysiptera	unimaculata	1	1	1	1	1	1	1	Yes	10
Pomacentridae	Pomacentrus	simsiang	1	1	0	1	0	0	0	Yes	7	15.8
Labridae	Thalassoma	ballieui	1	1	1	1	0	0	0	No	39	84
Pomacentridae	Dascyllus	reticulatus	1	1	1	1	0	1	1	Yes	9
Labridae	Pseudojuloides	cerasinus	1	1	1	1	1	1	1	No	12	42.4
Pomacentridae	Dischistodus	prosopotaenia	1	1	1	1	1	0	0	Yes	18	17
Labridae	Labrichthys	unilineatus	1	1	1	1	1	0	0	No	17	19.2
Labridae	Halichoeres	margaritaceus	1	1	1	1	1	1	1	No	12	21.7
Pomacentridae	Chrysiptera	biocellata	1	0	0	0	0	0	0	Yes	12	18.2
Pomacentridae	Chrysiptera	glauca	1	1	1	1	0	1	0	Yes	11	17.5
Pomacentridae	Chromis	ternatensis	1	1	1	1	1	1	1	Yes	10	28.3
Pomacentridae	Lepidozygus	tapeinosoma	1	1	1	1	0	0	1	Yes	10	23
Pomacentridae	Neoglyphidodon	carlsoni	1	1	1	0	0	0	0	No	10
Labridae	Pteragogus	cryptus	1	1	1	0	1	1	1	No	9	20.6
Pomacentridae	Chromis	alpha	1	1	1	1	1	1	1	Yes	8	30
Pomacentridae	Neoglyphidodon	polyacanthus	0	0	1	1	1	1	0	No	12
Pomacentridae	Neoglyphidodon	thoracotaeniatus	1	1	1	1	0	0	0	No	13
Pomacentridae	Chrysiptera	cyanea	1	1	1	1	1	1	0	Yes	8	15.4
Pomacentridae	Neopomacentrus	taeniurus	1	1	1	1	0	0	0	Yes	7
Pomacentridae	Neopomacentrus	violascens	0	0	0	0	1	0	1	Yes	8
Pomacentridae	Neopomacentrus	anabatoides	1	1	1	1	0	0	0	Yes	10
Pomacentridae	Neopomacentrus	bankieri	1	1	1	1	0	0	0	Yes	11
Chaetodontidae	Chaetodon	lunula	1	1	1	1	1	1	1	No	14	39.3
Labridae	Pseudocheilinus	tetrataenia	0	0	1	1	1	0	0	No	7	49.3
Pomacentridae	Neopomacentrus	metallicus	1	1	0	0	0	0	0	Yes	10
Pomacentridae	Neopomacentrus	nemurus	1	1	1	1	1	0	0	Yes	7
Pomacentridae	Parma	polylepis	0	0	1	0	0	0	0	No	21
Pomacentridae	Plectroglyphidodon	leucozonus	1	1	1	1	1	1	1	No	11
Pomacentridae	Chromis	caudalis	0	0	0	1	1	0	0	Yes	7	27
Pomacentridae	Chrysiptera	rollandi	1	0	0	0	0	1	0	Yes	7	23.2
Pomacentridae	Chromis	weberi	1	1	1	1	1	1	1	Yes	13	31.2
Pomacentridae	Stegastes	nigricans	1	1	1	1	1	1	1	Yes	13	24
Pomacentridae	Plectroglyphidodon	phoenixensis	1	1	0	1	1	1	1	No	9
Monacanthidae	Paramonacanthus	japonicus	1	0	1	0	1	0	0	No	11	28
Pomacentridae	Pomacentrus	littoralis	1	0	0	0	0	0	0	Yes	7
Pomacentridae	Pomacentrus	taeniometopon	1	1	0	1	0	0	0	No	9
Pomacentridae	Pomacentrus	adelus	1	1	1	1	1	0	0	Yes	9
Pomacentridae	Pomacentrus	albimaculus	1	0	1	0	0	0	0	Yes	6
Pomacentridae	Stegastes	fasciolatus	1	1	1	1	1	1	1	Yes	15	25
Labridae	Cirrhilabrus	temminckii	1	0	0	0	1	0	0	Yes	9	28
Pomacentridae	Pomacentrus	aurifrons	1	1	1	1	1	0	1	Yes	8
Pomacentridae	Pomacentrus	emarginatus	1	1	1	1	1	1	0	Yes	9	18.4
Pomacentridae	Pomacentrus	philippinus	1	1	1	1	0	0	0	No	9	16
Pomacentridae	Chrysiptera	traceyi	1	1	1	1	1	1	1	Yes	4	23
Pomacentridae	Pomacentrus	caeruleus	1	1	1	1	1	0	1	Yes	9
Pomacentridae	Pomacentrus	callainus	1	1	1	1	1	1	0	Yes	9
Pomacentridae	Pomacentrus	lepidogenys	1	1	1	1	0	0	0	Yes	8	20
Pomacentridae	Pomacentrus	amboinensis	1	1	1	1	1	1	1	Yes	8	17.8
Pomacentridae	Pomacentrus	dorsalis	0	1	1	1	1	1	0	Yes	11
Pomacentridae	Abudefduf	whitleyi	0	1	1	0	0	0	0	Yes	14	18.3
Pomacentridae	Neopomacentrus	filamentosus	1	1	1	1	0	0	0	Yes	8	20
Pomacentridae	Pomacentrus	imitator	0	0	0	0	1	1	0	Yes	9
Pomacentridae	Pomacentrus	maafu	1	1	1	1	0	0	0	Yes	7
Pomacentridae	Pomacentrus	melanochir	0	0	0	0	1	0	0	Yes	7
Pomacentridae	Pomacentrus	microspilus	1	1	1	1	0	0	0	Yes	9
Pomacentridae	Plectroglyphidodon	johnstonianus	1	1	1	1	1	0	1	No	10	31.7
Pomacentridae	Pomacentrus	nagasakiensis	1	1	0	1	1	0	0	Yes	8	23.3
Pomacentridae	Pomacentrus	nigromarginatus	1	1	1	1	1	1	1	Yes	8
Labridae	Stethojulis	notialis	0	0	1	0	1	1	0	No	7	40.3
Pomacentridae	Pomacentrus	vaiuli	1	1	1	1	1	0	0	Yes	7	16.8
Pomacentridae	Pomacentrus	reidi	1	1	1	0	1	1	1	Yes	6	18
Balistidae	Balistoides	conspicillum	1	1	1	1	1	1	1	No	30	36.5
Pomacentridae	Pomacentrus	smithi	1	1	0	1	1	0	0	Yes	7
Pomacentridae	Pomacentrus	spilotoceps	0	0	0	0	1	1	0	Yes	7
Pomacentridae	Pomacentrus	tripunctatus	1	1	1	1	0	0	0	Yes	12
Pomacentridae	Neopomacentrus	cyanomos	0	0	1	0	0	0	0	Yes	6	17.5
Pomacentridae	Plectroglyphidodon	dickii	1	1	1	1	1	1	1	No	6	26.6
Labridae	Novaculichthys	taeniourus	1	1	0	0	1	1	0	Yes	16	73.5
Labridae	Thalassoma	purpureum	1	1	1	1	1	1	1	Yes	20	57.7
Pomacentridae	Stegastes	albifasciatus	1	1	1	1	1	1	1	Yes	17
Pomacentridae	Stegastes	aureus	1	0	1	0	0	0	1	Yes	16
Pomacentridae	Pristotis	obtusirostris	1	1	1	1	0	0	1	Yes	6	25.3
Pomacentridae	Stegastes	gascoynei	0	0	1	0	0	0	0	Yes	14
Pomacentridae	Premnas	biaculeatus	1	1	1	1	0	0	0	Yes	7	9.2
